# Supplementary material for: Prevalence of Cardiomyopathy in Patients with Type 1 Diabetes Mellitus
Source: J Clin Med. 2024 Sep 10;13(18):5351. doi: 10.3390/jcm13185351 (PMC11432088; doi:10.3390/jcm13185351)
Supplement: Supplementary file 1 [file jcm-13-05351-s001.zip]

Archive with 1 entries (1 files):
- jcm-3172599-supplementary.pdf
